# Supplementary material for: Immune Infiltration Landscape in Osteosarcoma: Clinical Implications for Prognosis and Therapy
Source: Cancer Rep (Hoboken). 2026 Feb 12;9(2):e70495. doi: 10.1002/cnr2.70495 (PMC12901679; doi:10.1002/cnr2.70495)
Supplement: Supplementary file 1 — Table S1: The characteristics of clinical samples from osteosarcoma patients. [file CNR2-9-e70495-s001.xlsx]

## Sheet: Sheet1
Sample	ID	Patients	Tumor_type		Organism	Data_processing_1	Data_processing_2	Data_processing_3	Reference	Platform	!Sample_relation
BC2 1	GSM4600954	Osteosarcoma	Osteoblastic		Homo sapiens	Cell Ranger	R preprocessing for doublets removal	mitochondrial genes proportion (鈮?10%) and the numer of detected genes (鈮?00 features)	GRCH38	GPL24676	SRA: https://www.ncbi.nlm.nih.gov/sra?term=SRX8499554
BC2 2	GSM4600955	Osteosarcoma	Osteoblastic		Homo sapiens	Cell Ranger	R preprocessing for doublets removal	mitochondrial genes proportion (鈮?10%) and the numer of detected genes (鈮?00 features)	GRCH38	GPL24676	SRA: https://www.ncbi.nlm.nih.gov/sra?term=SRX8499555
BC2 3	GSM4600956	Osteosarcoma	Osteoblastic		Homo sapiens	Cell Ranger	R preprocessing for doublets removal	mitochondrial genes proportion (鈮?10%) and the numer of detected genes (鈮?00 features)	GRCH38	GPL24676	SRA: https://www.ncbi.nlm.nih.gov/sra?term=SRX8499556
BC2 4	GSM4600957	Osteosarcoma	Osteoblastic		Homo sapiens	Cell Ranger	R preprocessing for doublets removal	mitochondrial genes proportion (鈮?10%) and the numer of detected genes (鈮?00 features)	GRCH38	GPL24676	SRA: https://www.ncbi.nlm.nih.gov/sra?term=SRX8499557
BC2 5	GSM4600958	Osteosarcoma	Osteoblastic		Homo sapiens	Cell Ranger	R preprocessing for doublets removal	mitochondrial genes proportion (鈮?10%) and the numer of detected genes (鈮?00 features)	GRCH38	GPL24676	SRA: https://www.ncbi.nlm.nih.gov/sra?term=SRX8499558
BC2 6	GSM4600959	Osteosarcoma	Osteoblastic		Homo sapiens	Cell Ranger	R preprocessing for doublets removal	mitochondrial genes proportion (鈮?10%) and the numer of detected genes (鈮?00 features)	GRCH38	GPL24676	SRA: https://www.ncbi.nlm.nih.gov/sra?term=SRX8499559
BC2 7	GSM4600960	Osteosarcoma	Osteoblastic		Homo sapiens	Cell Ranger	R preprocessing for doublets removal	mitochondrial genes proportion (鈮?10%) and the numer of detected genes (鈮?00 features)	GRCH38	GPL24676	SRA: https://www.ncbi.nlm.nih.gov/sra?term=SRX8499560
BC2 8	GSM4600961	Osteosarcoma	Osteoblastic		Homo sapiens	Cell Ranger	R preprocessing for doublets removal	mitochondrial genes proportion (鈮?10%) and the numer of detected genes (鈮?00 features)	GRCH38	GPL24676	SRA: https://www.ncbi.nlm.nih.gov/sra?term=SRX8499561
BC2 9	GSM4600962	Osteosarcoma	Osteoblastic		Homo sapiens	Cell Ranger	R preprocessing for doublets removal	mitochondrial genes proportion (鈮?10%) and the numer of detected genes (鈮?00 features)	GRCH38	GPL24676	SRA: https://www.ncbi.nlm.nih.gov/sra?term=SRX8499562
BC2 10	GSM4600963	Osteosarcoma	Osteoblastic		Homo sapiens	Cell Ranger	R preprocessing for doublets removal	mitochondrial genes proportion (鈮?10%) and the numer of detected genes (鈮?00 features)	GRCH38	GPL24676	SRA: https://www.ncbi.nlm.nih.gov/sra?term=SRX8499563
BC2 11	GSM4600964	Osteosarcoma	Osteoblastic		Homo sapiens	Cell Ranger	R preprocessing for doublets removal	mitochondrial genes proportion (鈮?10%) and the numer of detected genes (鈮?00 features)	GRCH38	GPL24676	SRA: https://www.ncbi.nlm.nih.gov/sra?term=SRX8499564
BC2 12	GSM4600965	Osteosarcoma	Osteoblastic		Homo sapiens	Cell Ranger	R preprocessing for doublets removal	mitochondrial genes proportion (鈮?10%) and the numer of detected genes (鈮?00 features)	GRCH38	GPL24676	SRA: https://www.ncbi.nlm.nih.gov/sra?term=SRX8499565
BC3 1	GSM4600966	Osteosarcoma	Osteoblastic		Homo sapiens	Cell Ranger	R preprocessing for doublets removal	mitochondrial genes proportion (鈮?10%) and the numer of detected genes (鈮?00 features)	GRCH38	GPL24676	SRA: https://www.ncbi.nlm.nih.gov/sra?term=SRX8499566
BC3 2	GSM4600967	Osteosarcoma	Osteoblastic		Homo sapiens	Cell Ranger	R preprocessing for doublets removal	mitochondrial genes proportion (鈮?10%) and the numer of detected genes (鈮?00 features)	GRCH38	GPL24676	SRA: https://www.ncbi.nlm.nih.gov/sra?term=SRX8499567
BC3 3	GSM4600968	Osteosarcoma	Osteoblastic		Homo sapiens	Cell Ranger	R preprocessing for doublets removal	mitochondrial genes proportion (鈮?10%) and the numer of detected genes (鈮?00 features)	GRCH38	GPL24676	SRA: https://www.ncbi.nlm.nih.gov/sra?term=SRX8499568
BC3 4	GSM4600969	Osteosarcoma	Osteoblastic		Homo sapiens	Cell Ranger	R preprocessing for doublets removal	mitochondrial genes proportion (鈮?10%) and the numer of detected genes (鈮?00 features)	GRCH38	GPL24676	SRA: https://www.ncbi.nlm.nih.gov/sra?term=SRX8499569
BC3 5	GSM4600970	Osteosarcoma	Osteoblastic		Homo sapiens	Cell Ranger	R preprocessing for doublets removal	mitochondrial genes proportion (鈮?10%) and the numer of detected genes (鈮?00 features)	GRCH38	GPL24676	SRA: https://www.ncbi.nlm.nih.gov/sra?term=SRX8499570
BC3 6	GSM4600971	Osteosarcoma	Osteoblastic		Homo sapiens	Cell Ranger	R preprocessing for doublets removal	mitochondrial genes proportion (鈮?10%) and the numer of detected genes (鈮?00 features)	GRCH38	GPL24676	SRA: https://www.ncbi.nlm.nih.gov/sra?term=SRX8499571
BC3 7	GSM4600972	Osteosarcoma	Osteoblastic		Homo sapiens	Cell Ranger	R preprocessing for doublets removal	mitochondrial genes proportion (鈮?10%) and the numer of detected genes (鈮?00 features)	GRCH38	GPL24676	SRA: https://www.ncbi.nlm.nih.gov/sra?term=SRX8499572
BC3 8	GSM4600973	Osteosarcoma	Osteoblastic		Homo sapiens	Cell Ranger	R preprocessing for doublets removal	mitochondrial genes proportion (鈮?10%) and the numer of detected genes (鈮?00 features)	GRCH38	GPL24676	SRA: https://www.ncbi.nlm.nih.gov/sra?term=SRX8499573
BC5 1	GSM4600974	Osteosarcoma	Osteoblastic		Homo sapiens	Cell Ranger	R preprocessing for doublets removal	mitochondrial genes proportion (鈮?10%) and the numer of detected genes (鈮?00 features)	GRCH38	GPL24676	SRA: https://www.ncbi.nlm.nih.gov/sra?term=SRX8499574
BC5 2	GSM4600975	Osteosarcoma	Osteoblastic		Homo sapiens	Cell Ranger	R preprocessing for doublets removal	mitochondrial genes proportion (鈮?10%) and the numer of detected genes (鈮?00 features)	GRCH38	GPL24676	SRA: https://www.ncbi.nlm.nih.gov/sra?term=SRX8499575
BC5 3	GSM4600976	Osteosarcoma	Osteoblastic		Homo sapiens	Cell Ranger	R preprocessing for doublets removal	mitochondrial genes proportion (鈮?10%) and the numer of detected genes (鈮?00 features)	GRCH38	GPL24676	SRA: https://www.ncbi.nlm.nih.gov/sra?term=SRX8499576
BC5 4	GSM4600977	Osteosarcoma	Osteoblastic		Homo sapiens	Cell Ranger	R preprocessing for doublets removal	mitochondrial genes proportion (鈮?10%) and the numer of detected genes (鈮?00 features)	GRCH38	GPL24676	SRA: https://www.ncbi.nlm.nih.gov/sra?term=SRX8499577
BC6 1	GSM4600978	Osteosarcoma	Osteoblastic		Homo sapiens	Cell Ranger	R preprocessing for doublets removal	mitochondrial genes proportion (鈮?10%) and the numer of detected genes (鈮?00 features)	GRCH38	GPL24676	SRA: https://www.ncbi.nlm.nih.gov/sra?term=SRX8499578
BC6 2	GSM4600979	Osteosarcoma	Osteoblastic		Homo sapiens	Cell Ranger	R preprocessing for doublets removal	mitochondrial genes proportion (鈮?10%) and the numer of detected genes (鈮?00 features)	GRCH38	GPL24676	SRA: https://www.ncbi.nlm.nih.gov/sra?term=SRX8499579
BC6 3	GSM4600980	Osteosarcoma	Osteoblastic		Homo sapiens	Cell Ranger	R preprocessing for doublets removal	mitochondrial genes proportion (鈮?10%) and the numer of detected genes (鈮?00 features)	GRCH38	GPL24676	SRA: https://www.ncbi.nlm.nih.gov/sra?term=SRX8499580
BC6 4	GSM4600981	Osteosarcoma	Osteoblastic		Homo sapiens	Cell Ranger	R preprocessing for doublets removal	mitochondrial genes proportion (鈮?10%) and the numer of detected genes (鈮?00 features)	GRCH38	GPL24676	SRA: https://www.ncbi.nlm.nih.gov/sra?term=SRX8499581
BC10 1	GSM4600982	Osteosarcoma	Osteoblastic		Homo sapiens	Cell Ranger	R preprocessing for doublets removal	mitochondrial genes proportion (鈮?10%) and the numer of detected genes (鈮?00 features)	GRCH38	GPL24676	SRA: https://www.ncbi.nlm.nih.gov/sra?term=SRX8499582
BC10 2	GSM4600983	Osteosarcoma	Osteoblastic		Homo sapiens	Cell Ranger	R preprocessing for doublets removal	mitochondrial genes proportion (鈮?10%) and the numer of detected genes (鈮?00 features)	GRCH38	GPL24676	SRA: https://www.ncbi.nlm.nih.gov/sra?term=SRX8499583
BC10 3	GSM4600984	Osteosarcoma	Osteoblastic		Homo sapiens	Cell Ranger	R preprocessing for doublets removal	mitochondrial genes proportion (鈮?10%) and the numer of detected genes (鈮?00 features)	GRCH38	GPL24676	SRA: https://www.ncbi.nlm.nih.gov/sra?term=SRX8499584
BC10 4	GSM4600985	Osteosarcoma	Osteoblastic		Homo sapiens	Cell Ranger	R preprocessing for doublets removal	mitochondrial genes proportion (鈮?10%) and the numer of detected genes (鈮?00 features)	GRCH38	GPL24676	SRA: https://www.ncbi.nlm.nih.gov/sra?term=SRX8499585
BC11 1	GSM4600986	Osteosarcoma	Osteoblastic		Homo sapiens	Cell Ranger	R preprocessing for doublets removal	mitochondrial genes proportion (鈮?10%) and the numer of detected genes (鈮?00 features)	GRCH38	GPL24676	SRA: https://www.ncbi.nlm.nih.gov/sra?term=SRX8499586
BC11 2	GSM4600987	Osteosarcoma	Osteoblastic		Homo sapiens	Cell Ranger	R preprocessing for doublets removal	mitochondrial genes proportion (鈮?10%) and the numer of detected genes (鈮?00 features)	GRCH38	GPL24676	SRA: https://www.ncbi.nlm.nih.gov/sra?term=SRX8499587
BC11 3	GSM4600988	Osteosarcoma	Osteoblastic		Homo sapiens	Cell Ranger	R preprocessing for doublets removal	mitochondrial genes proportion (鈮?10%) and the numer of detected genes (鈮?00 features)	GRCH38	GPL24676	SRA: https://www.ncbi.nlm.nih.gov/sra?term=SRX8499588
BC11 4	GSM4600989	Osteosarcoma	Osteoblastic		Homo sapiens	Cell Ranger	R preprocessing for doublets removal	mitochondrial genes proportion (鈮?10%) and the numer of detected genes (鈮?00 features)	GRCH38	GPL24676	SRA: https://www.ncbi.nlm.nih.gov/sra?term=SRX8499589
BC16 1	GSM4600990	Osteosarcoma	Osteoblastic		Homo sapiens	Cell Ranger	R preprocessing for doublets removal	mitochondrial genes proportion (鈮?10%) and the numer of detected genes (鈮?00 features)	GRCH38	GPL24676	SRA: https://www.ncbi.nlm.nih.gov/sra?term=SRX8499590
BC16 2	GSM4600991	Osteosarcoma	Osteoblastic		Homo sapiens	Cell Ranger	R preprocessing for doublets removal	mitochondrial genes proportion (鈮?10%) and the numer of detected genes (鈮?00 features)	GRCH38	GPL24676	SRA: https://www.ncbi.nlm.nih.gov/sra?term=SRX8499591
BC16 3	GSM4600992	Osteosarcoma	Osteoblastic		Homo sapiens	Cell Ranger	R preprocessing for doublets removal	mitochondrial genes proportion (鈮?10%) and the numer of detected genes (鈮?00 features)	GRCH38	GPL24676	SRA: https://www.ncbi.nlm.nih.gov/sra?term=SRX8499592
BC16 4	GSM4600993	Osteosarcoma	Osteoblastic		Homo sapiens	Cell Ranger	R preprocessing for doublets removal	mitochondrial genes proportion (鈮?10%) and the numer of detected genes (鈮?00 features)	GRCH38	GPL24676	SRA: https://www.ncbi.nlm.nih.gov/sra?term=SRX8499593
BC16 5	GSM4600994	Osteosarcoma	Osteoblastic		Homo sapiens	Cell Ranger	R preprocessing for doublets removal	mitochondrial genes proportion (鈮?10%) and the numer of detected genes (鈮?00 features)	GRCH38	GPL24676	SRA: https://www.ncbi.nlm.nih.gov/sra?term=SRX8499594
BC16 6	GSM4600995	Osteosarcoma	Osteoblastic		Homo sapiens	Cell Ranger	R preprocessing for doublets removal	mitochondrial genes proportion (鈮?10%) and the numer of detected genes (鈮?00 features)	GRCH38	GPL24676	SRA: https://www.ncbi.nlm.nih.gov/sra?term=SRX8499595
BC16 7	GSM4600996	Osteosarcoma	Osteoblastic		Homo sapiens	Cell Ranger	R preprocessing for doublets removal	mitochondrial genes proportion (鈮?10%) and the numer of detected genes (鈮?00 features)	GRCH38	GPL24676	SRA: https://www.ncbi.nlm.nih.gov/sra?term=SRX8499596
BC16 8	GSM4600997	Osteosarcoma	Osteoblastic		Homo sapiens	Cell Ranger	R preprocessing for doublets removal	mitochondrial genes proportion (鈮?10%) and the numer of detected genes (鈮?00 features)	GRCH38	GPL24676	SRA: https://www.ncbi.nlm.nih.gov/sra?term=SRX8499597
BC17 1	GSM4600998	Osteosarcoma	Osteoblastic		Homo sapiens	Cell Ranger	R preprocessing for doublets removal	mitochondrial genes proportion (鈮?10%) and the numer of detected genes (鈮?00 features)	GRCH38	GPL24676	SRA: https://www.ncbi.nlm.nih.gov/sra?term=SRX8499598
BC17 2	GSM4600999	Osteosarcoma	Osteoblastic		Homo sapiens	Cell Ranger	R preprocessing for doublets removal	mitochondrial genes proportion (鈮?10%) and the numer of detected genes (鈮?00 features)	GRCH38	GPL24676	SRA: https://www.ncbi.nlm.nih.gov/sra?term=SRX8499599
BC17 3	GSM4601000	Osteosarcoma	Osteoblastic		Homo sapiens	Cell Ranger	R preprocessing for doublets removal	mitochondrial genes proportion (鈮?10%) and the numer of detected genes (鈮?00 features)	GRCH38	GPL24676	SRA: https://www.ncbi.nlm.nih.gov/sra?term=SRX8499600
BC17 4	GSM4601001	Osteosarcoma	Osteoblastic		Homo sapiens	Cell Ranger	R preprocessing for doublets removal	mitochondrial genes proportion (鈮?10%) and the numer of detected genes (鈮?00 features)	GRCH38	GPL24676	SRA: https://www.ncbi.nlm.nih.gov/sra?term=SRX8499601
BC17 5	GSM4601002	Osteosarcoma	Osteoblastic		Homo sapiens	Cell Ranger	R preprocessing for doublets removal	mitochondrial genes proportion (鈮?10%) and the numer of detected genes (鈮?00 features)	GRCH38	GPL24676	SRA: https://www.ncbi.nlm.nih.gov/sra?term=SRX8499602
BC17 6	GSM4601003	Osteosarcoma	Osteoblastic		Homo sapiens	Cell Ranger	R preprocessing for doublets removal	mitochondrial genes proportion (鈮?10%) and the numer of detected genes (鈮?00 features)	GRCH38	GPL24676	SRA: https://www.ncbi.nlm.nih.gov/sra?term=SRX8499603
BC17 7	GSM4601004	Osteosarcoma	Osteoblastic		Homo sapiens	Cell Ranger	R preprocessing for doublets removal	mitochondrial genes proportion (鈮?10%) and the numer of detected genes (鈮?00 features)	GRCH38	GPL24676	SRA: https://www.ncbi.nlm.nih.gov/sra?term=SRX8499604
BC17 8	GSM4601005	Osteosarcoma	Osteoblastic		Homo sapiens	Cell Ranger	R preprocessing for doublets removal	mitochondrial genes proportion (鈮?10%) and the numer of detected genes (鈮?00 features)	GRCH38	GPL24676	SRA: https://www.ncbi.nlm.nih.gov/sra?term=SRX8499605
BC21 1	GSM4601006	Osteosarcoma	Osteoblastic		Homo sapiens	Cell Ranger	R preprocessing for doublets removal	mitochondrial genes proportion (鈮?10%) and the numer of detected genes (鈮?00 features)	GRCH38	GPL24676	SRA: https://www.ncbi.nlm.nih.gov/sra?term=SRX8499606
BC21 2	GSM4601007	Osteosarcoma	Osteoblastic		Homo sapiens	Cell Ranger	R preprocessing for doublets removal	mitochondrial genes proportion (鈮?10%) and the numer of detected genes (鈮?00 features)	GRCH38	GPL24676	SRA: https://www.ncbi.nlm.nih.gov/sra?term=SRX8499607
BC21 3	GSM4601008	Osteosarcoma	Osteoblastic		Homo sapiens	Cell Ranger	R preprocessing for doublets removal	mitochondrial genes proportion (鈮?10%) and the numer of detected genes (鈮?00 features)	GRCH38	GPL24676	SRA: https://www.ncbi.nlm.nih.gov/sra?term=SRX8499608
BC21 4	GSM4601009	Osteosarcoma	Osteoblastic		Homo sapiens	Cell Ranger	R preprocessing for doublets removal	mitochondrial genes proportion (鈮?10%) and the numer of detected genes (鈮?00 features)	GRCH38	GPL24676	SRA: https://www.ncbi.nlm.nih.gov/sra?term=SRX8499609
BC21 5	GSM4601010	Osteosarcoma	Osteoblastic		Homo sapiens	Cell Ranger	R preprocessing for doublets removal	mitochondrial genes proportion (鈮?10%) and the numer of detected genes (鈮?00 features)	GRCH38	GPL24676	SRA: https://www.ncbi.nlm.nih.gov/sra?term=SRX8499610
BC21 6	GSM4601011	Osteosarcoma	Osteoblastic		Homo sapiens	Cell Ranger	R preprocessing for doublets removal	mitochondrial genes proportion (鈮?10%) and the numer of detected genes (鈮?00 features)	GRCH38	GPL24676	SRA: https://www.ncbi.nlm.nih.gov/sra?term=SRX8499611
BC21 7	GSM4601012	Osteosarcoma	Osteoblastic		Homo sapiens	Cell Ranger	R preprocessing for doublets removal	mitochondrial genes proportion (鈮?10%) and the numer of detected genes (鈮?00 features)	GRCH38	GPL24676	SRA: https://www.ncbi.nlm.nih.gov/sra?term=SRX8499612
BC21 8	GSM4601013	Osteosarcoma	Osteoblastic		Homo sapiens	Cell Ranger	R preprocessing for doublets removal	mitochondrial genes proportion (鈮?10%) and the numer of detected genes (鈮?00 features)	GRCH38	GPL24676	SRA: https://www.ncbi.nlm.nih.gov/sra?term=SRX8499613
BC20 1	GSM4601014	Osteosarcoma	Chondroblastic		Homo sapiens	Cell Ranger	R preprocessing for doublets removal	mitochondrial genes proportion (鈮?10%) and the numer of detected genes (鈮?00 features)	GRCH38	GPL24676	SRA: https://www.ncbi.nlm.nih.gov/sra?term=SRX8499614
BC20 2	GSM4601015	Osteosarcoma	Chondroblastic		Homo sapiens	Cell Ranger	R preprocessing for doublets removal	mitochondrial genes proportion (鈮?10%) and the numer of detected genes (鈮?00 features)	GRCH38	GPL24676	SRA: https://www.ncbi.nlm.nih.gov/sra?term=SRX8499615
BC20 3	GSM4601016	Osteosarcoma	Chondroblastic		Homo sapiens	Cell Ranger	R preprocessing for doublets removal	mitochondrial genes proportion (鈮?10%) and the numer of detected genes (鈮?00 features)	GRCH38	GPL24676	SRA: https://www.ncbi.nlm.nih.gov/sra?term=SRX8499616
BC20 4	GSM4601017	Osteosarcoma	Chondroblastic		Homo sapiens	Cell Ranger	R preprocessing for doublets removal	mitochondrial genes proportion (鈮?10%) and the numer of detected genes (鈮?00 features)	GRCH38	GPL24676	SRA: https://www.ncbi.nlm.nih.gov/sra?term=SRX8499617
BC20 5	GSM4601018	Osteosarcoma	Chondroblastic		Homo sapiens	Cell Ranger	R preprocessing for doublets removal	mitochondrial genes proportion (鈮?10%) and the numer of detected genes (鈮?00 features)	GRCH38	GPL24676	SRA: https://www.ncbi.nlm.nih.gov/sra?term=SRX8499618
BC20 6	GSM4601019	Osteosarcoma	Chondroblastic		Homo sapiens	Cell Ranger	R preprocessing for doublets removal	mitochondrial genes proportion (鈮?10%) and the numer of detected genes (鈮?00 features)	GRCH38	GPL24676	SRA: https://www.ncbi.nlm.nih.gov/sra?term=SRX8499619
BC20 7	GSM4601020	Osteosarcoma	Chondroblastic		Homo sapiens	Cell Ranger	R preprocessing for doublets removal	mitochondrial genes proportion (鈮?10%) and the numer of detected genes (鈮?00 features)	GRCH38	GPL24676	SRA: https://www.ncbi.nlm.nih.gov/sra?term=SRX8499620
BC20 8	GSM4601021	Osteosarcoma	Chondroblastic		Homo sapiens	Cell Ranger	R preprocessing for doublets removal	mitochondrial genes proportion (鈮?10%) and the numer of detected genes (鈮?00 features)	GRCH38	GPL24676	SRA: https://www.ncbi.nlm.nih.gov/sra?term=SRX8499621
BC22 1	GSM4601022	Osteosarcoma	Chondroblastic		Homo sapiens	Cell Ranger	R preprocessing for doublets removal	mitochondrial genes proportion (鈮?10%) and the numer of detected genes (鈮?00 features)	GRCH38	GPL24676	SRA: https://www.ncbi.nlm.nih.gov/sra?term=SRX8499622
BC22 2	GSM4601023	Osteosarcoma	Chondroblastic		Homo sapiens	Cell Ranger	R preprocessing for doublets removal	mitochondrial genes proportion (鈮?10%) and the numer of detected genes (鈮?00 features)	GRCH38	GPL24676	SRA: https://www.ncbi.nlm.nih.gov/sra?term=SRX8499623
BC22 3	GSM4601024	Osteosarcoma	Chondroblastic		Homo sapiens	Cell Ranger	R preprocessing for doublets removal	mitochondrial genes proportion (鈮?10%) and the numer of detected genes (鈮?00 features)	GRCH38	GPL24676	SRA: https://www.ncbi.nlm.nih.gov/sra?term=SRX8499624
BC22 4	GSM4601025	Osteosarcoma	Chondroblastic		Homo sapiens	Cell Ranger	R preprocessing for doublets removal	mitochondrial genes proportion (鈮?10%) and the numer of detected genes (鈮?00 features)	GRCH38	GPL24676	SRA: https://www.ncbi.nlm.nih.gov/sra?term=SRX8499625
BC22 5	GSM4601026	Osteosarcoma	Chondroblastic		Homo sapiens	Cell Ranger	R preprocessing for doublets removal	mitochondrial genes proportion (鈮?10%) and the numer of detected genes (鈮?00 features)	GRCH38	GPL24676	SRA: https://www.ncbi.nlm.nih.gov/sra?term=SRX8499626
BC22 6	GSM4601027	Osteosarcoma	Chondroblastic		Homo sapiens	Cell Ranger	R preprocessing for doublets removal	mitochondrial genes proportion (鈮?10%) and the numer of detected genes (鈮?00 features)	GRCH38	GPL24676	SRA: https://www.ncbi.nlm.nih.gov/sra?term=SRX8499627
BC22 7	GSM4601028	Osteosarcoma	Chondroblastic		Homo sapiens	Cell Ranger	R preprocessing for doublets removal	mitochondrial genes proportion (鈮?10%) and the numer of detected genes (鈮?00 features)	GRCH38	GPL24676	SRA: https://www.ncbi.nlm.nih.gov/sra?term=SRX8499628
BC22 8	GSM4601029	Osteosarcoma	Chondroblastic		Homo sapiens	Cell Ranger	R preprocessing for doublets removal	mitochondrial genes proportion (鈮?10%) and the numer of detected genes (鈮?00 features)	GRCH38	GPL24676	SRA: https://www.ncbi.nlm.nih.gov/sra?term=SRX8499629
